# Supplementary material for: Selection of reference genes for gene expression analysis in Liriodendron hybrids’ somatic embryogenesis and germinative tissues
Source: Sci Rep. 2021 Mar 2;11:4957. doi: 10.1038/s41598-021-84518-w (PMC7925589; doi:10.1038/s41598-021-84518-w)
Supplement: Supplementary file 2 — Supplementary Data 2. [file 41598_2021_84518_MOESM2_ESM.xlsx]

## Sheet: Sheet1
Selection of reference genes for gene expression analysis in Liriodendron hybrids’ somatic embryogenesis and germinative tissues Tingting Li1*,Weigao Yuan1,Shuai Qiu2,3,Jisen Shi2 1Zhejiang Academy of Forestry, Zhejiang 310019, China 2Key Laboratory of Forest Genetics and Biotechnology, Ministry of Education of China, Co-Innovation Center for the Sustainable Forestry in Southern China, Nanjing Fo…
Supplemental data 2 . Comparison of candidate reference genes using the ΔCt method. Mean ΔCt values are given for the mean differences between the genes over the eight samples in the somatic embryogenesis group and three samples in the germination group. Standard deviations (SDs) are provided for the variation in Ct values over all the samples in each group.
Somatic embryogenesis group					Germination group
Sample	MeanΔCt	StdDev	Mean StdDev		Sample	MeanΔCt	StdDev	Mean StdDev
EF1g vs Rpl2	2.1752	0.779481	0.781959		EF1g vs Rpl2	7.45472	0.530315	0.603005
EF1g vs 18S	12.4468	1.50133			EF1g vs 18S	13.5893	1.34048
EF1g vs ACT	1.74747	0.793854			EF1g vs ACT	-3.38161	0.202792
EF1g vs EF1a	2.89091	0.582377			EF1g vs EF1a	0.143765	0.644272
EF1g vs GAPDH	4.57699	0.746512			EF1g vs GAPDH	6.20888	0.307158
EF1g vs HIS	1.65883	0.506481			EF1g vs HIS	2.14606	0.261085
EF1g vs TUA	0.142552	0.388208			EF1g vs TUA	1.98939	0.891211
EF1g vs TUB	0.0633906	0.78105			EF1g vs TUB	-1.90925	0.932226
EF1g vs UBQ	1.05209	0.958332			EF1g vs UBQ	4.15272	0.317509
HIS vs Rpl2	0.516372	0.82248	0.856661		ACT vs Rpl2	10.8363	0.354411	0.607376
HIS vs 18S	10.788	1.41796			ACT vs 18S	16.971	1.14504
HIS vs ACT	3.4063	0.709922			ACT vs EF1a	3.52537	0.777617
HIS vs EF1a	1.23208	0.785416			ACT vs EF1g	3.38161	0.202792
HIS vs EF1g	1.65883	0.506481			ACT vs GAPDH	9.59049	0.389338
HIS vs GAPDH	2.91817	0.684193			ACT vs HIS	5.52767	0.285328
HIS vs TUA	1.51628	0.819733			ACT vs TUA	5.371	1.04994
HIS vs TUB	1.59544	1.12661			ACT vs TUB	1.47236	0.741618
HIS vs UBQ	0.606743	0.83715			ACT vs UBQ	7.53433	0.520298
TUA vs Rpl2	2.03265	0.808627	0.859329		GAPDH vs Rpl2	1.24584	0.532552	0.652517
TUA vs 18S	12.3043	1.68052			GAPDH vs 18S	7.38046	1.48182
TUA vs ACT	1.89002	0.89059			GAPDH vs ACT	-9.59049	0.389338
TUA vs EF1a	2.74836	0.598417			GAPDH vs EF1a	-6.06512	0.39673
TUA vs EF1g	0.142552	0.388208			GAPDH vs EF1g	-6.20888	0.307158
TUA vs GAPDH	4.43444	0.852446			GAPDH vs HIS	-4.06282	0.566925
TUA vs HIS	1.51628	0.819733			GAPDH vs TUA	-4.21949	0.685816
TUA vs TUB	0.0791614	0.659538			GAPDH vs TUB	-8.11813	1.09851
TUA vs UBQ	0.909534	1.03588			GAPDH vs UBQ	-2.05616	0.413809
GAPDH vs Rpl2	2.40179	0.964935	0.884851		HIS vs Rpl2	5.30866	0.625014	0.696264
GAPDH vs 18S	7.86982	1.25386			HIS vs 18S	11.4433	1.23287
GAPDH vs ACT	6.32447	0.667677			HIS vs ACT	-5.52767	0.285328
GAPDH vs EF1a	1.68608	0.971062			HIS vs EF1a	-2.0023	0.894787
GAPDH vs EF1g	4.57699	0.746512			HIS vs EF1g	-2.14606	0.261085
GAPDH vs HIS	2.91817	0.684193			HIS vs GAPDH	4.06282	0.566925
GAPDH vs TUA	4.43444	0.852446			HIS vs TUA	-0.156672	1.12051
GAPDH vs TUB	4.5136	1.2732			HIS vs TUB	-4.05531	0.819915
GAPDH vs UBQ	3.52491	0.549784			HIS vs UBQ	2.00666	0.459938
EF1a vs Rpl2	0.71571	1.13355	0.91338		Rpl2 vs 18S	6.13462	0.979462	0.734266
EF1a vs 18S	9.5559	1.9178			Rpl2 vs ACT	10.8363	0.354411
EF1a vs ACT	4.63838	0.672194			Rpl2 vs EF1a	7.31096	0.907922
EF1a vs EF1g	2.89091	0.582377			Rpl2 vs EF1g	7.45472	0.530315
EF1a vs GAPDH	1.68608	0.971062			Rpl2 vs GAPDH	1.24584	0.532552
EF1a vs HIS	1.23208	0.785416			Rpl2 vs HIS	5.30866	0.625014
EF1a vs TUA	2.74836	0.598417			Rpl2 vs TUA	5.46533	1.20696
EF1a vs TUB	2.82752	0.662118			Rpl2 vs TUB	9.36397	0.640489
EF1a vs UBQ	1.83882	0.897489			Rpl2 vs UBQ	3.302	0.831271
ACT vs Rpl2	3.92267	1.21564	0.918825		UBQ vs Rpl2	3.302	0.831271	0.739718
ACT vs 18S	14.1943	1.81215			UBQ vs 18S	9.43663	1.64961
ACT vs EF1a	4.63838	0.672194			UBQ vs ACT	-7.53433	0.520298
ACT vs EF1g	1.74747	0.793854			UBQ vs EF1a	-4.00896	0.534518
ACT vs GAPDH	6.32447	0.667677			UBQ vs EF1g	-4.15272	0.317509
ACT vs HIS	3.4063	0.709922			UBQ vs GAPDH	2.05616	0.413809
ACT vs TUA	1.89002	0.89059			UBQ vs HIS	-2.00666	0.459938
ACT vs TUB	1.81086	1.0827			UBQ vs TUA	-2.16333	0.692552
ACT vs UBQ	2.79956	0.424702			UBQ vs TUB	-6.06197	1.23796
UBQ vs Rpl2	1.12311	1.19347	0.967629		EF1a vs Rpl2	7.31096	0.907922	0.869547
UBQ vs 18S	11.3947	1.60767			EF1a vs 18S	13.4456	1.87445
UBQ vs ACT	2.79956	0.424702			EF1a vs ACT	-3.52537	0.777617
UBQ vs EF1a	1.83882	0.897489			EF1a vs EF1g	-0.143765	0.644272
UBQ vs EF1g	1.05209	0.958332			EF1a vs GAPDH	6.06512	0.39673
UBQ vs GAPDH	3.52491	0.549784			EF1a vs HIS	2.0023	0.894787
UBQ vs HIS	0.606743	0.83715			EF1a vs TUA	1.84563	0.300617
UBQ vs TUA	0.909534	1.03588			EF1a vs TUB	-2.05301	1.49501
UBQ vs TUB	0.988696	1.20418			EF1a vs UBQ	4.00896	0.534518
Rpl2 vs 18S	10.2716	1.2701	1.02944		TUB vs Rpl2	9.36397	0.640489	1.01787
Rpl2 vs ACT	3.92267	1.21564			TUB vs 18S	15.4986	0.413728
Rpl2 vs EF1a	0.71571	1.13355			TUB vs ACT	-1.47236	0.741618
Rpl2 vs EF1g	2.1752	0.779481			TUB vs EF1a	2.05301	1.49501
Rpl2 vs GAPDH	2.40179	0.964935			TUB vs EF1g	1.90925	0.932226
Rpl2 vs HIS	0.516372	0.82248			TUB vs GAPDH	8.11813	1.09851
Rpl2 vs TUA	2.03265	0.808627			TUB vs HIS	4.05531	0.819915
Rpl2 vs TUB	2.11181	1.07666			TUB vs TUA	3.89864	1.78136
Rpl2 vs UBQ	1.12311	1.19347			TUB vs UBQ	6.06197	1.23796
TUB vs Rpl2	2.11181	1.07666	1.09225		TUA vs Rpl2	5.46533	1.20696	1.09962
TUB vs 18S	12.3834	1.96416			TUA vs 18S	11.6	2.16763
TUB vs ACT	1.81086	1.0827			TUA vs ACT	-5.371	1.04994
TUB vs EF1a	2.82752	0.662118			TUA vs EF1a	-1.84563	0.300617
TUB vs EF1g	0.0633906	0.78105			TUA vs EF1g	-1.98939	0.891211
TUB vs GAPDH	4.5136	1.2732			TUA vs GAPDH	4.21949	0.685816
TUB vs HIS	1.59544	1.12661			TUA vs HIS	0.156672	1.12051
TUB vs TUA	0.0791614	0.659538			TUA vs TUB	-3.89864	1.78136
TUB vs UBQ	0.988696	1.20418			TUA vs UBQ	2.16333	0.692552
18S vs Rpl2	10.2716	1.2701	1.60284		18S vs Rpl2	6.13462	0.979462	1.36501
18S vs ACT	14.1943	1.81215			18S vs ACT	16.971	1.14504
18S vs EF1a	9.5559	1.9178			18S vs EF1a	13.4456	1.87445
18S vs EF1g	12.4468	1.50133			18S vs EF1g	13.5893	1.34048
18S vs GAPDH	7.86982	1.25386			18S vs GAPDH	7.38046	1.48182
18S vs HIS	10.788	1.41796			18S vs HIS	11.4433	1.23287
18S vs TUA	12.3043	1.68052			18S vs TUA	11.6	2.16763
18S vs TUB	12.3834	1.96416			18S vs TUB	15.4986	0.413728
18S vs UBQ	11.3947	1.60767			18S vs UBQ	9.43663	1.64961
